# Supplementary material for: Rooting, Growth, and Root Morphology of the Cuttings of Ficus carica L. (cv. “Dottato”): Cutting Types and Length and Growth Medium Effects
Source: Plants (Basel). 2025 Jan 8;14(2):160. doi: 10.3390/plants14020160 (PMC11771217; doi:10.3390/plants14020160)
Supplement: Supplementary file 1 [file plants-14-00160-s001.zip]

Archive with 1 entries (1 files):
- plants-3369692-supplementary.pdf
